# Supplementary material for: Maternal Preconception COVID-19 Vaccination and Its Protective Effect on Infants after a Breakthrough Infection during Pregnancy
Source: Vaccines (Basel). 2024 Oct 3;12(10):1132. doi: 10.3390/vaccines12101132 (PMC11511423; doi:10.3390/vaccines12101132)
Supplement: Supplementary file 1 [file vaccines-12-01132-s001.zip]

Archive with 1 entries (1 files):
- vaccines-3213160-supplementary.pdf
